# Supplementary material for: Polly Wants a Genome: The Lack of Genetic Testing for Pet Parrot Species
Source: Genes (Basel). 2021 Jul 20;12(7):1097. doi: 10.3390/genes12071097 (PMC8307168; doi:10.3390/genes12071097)
Supplement: Supplementary file 1 [file genes-12-01097-s001.zip]

Archive with 1 entries (1 files):
- genes-1252234-supplementary.pdf
